# Supplementary material for: Nuclear Factor of Activated T Cells-5 Regulates Notochord Lumenogenesis in Chordate Larval Development
Source: Int J Mol Sci. 2022 Nov 19;23(22):14407. doi: 10.3390/ijms232214407 (PMC9698811; doi:10.3390/ijms232214407)
Supplement: Supplementary file 1 [file ijms-23-14407-s001.zip]

Archive with 5 entries (5 files):
- Table S2.xlsx
- Table S3.xlsx
- Table S4.xlsx
- ijms-1988538-supplemental figures.pdf
- Table S1.xlsx
