# Supplementary material for: Nuclear Factor of Activated T Cells-5 Regulates Notochord Lumenogenesis in Chordate Larval Development
Source: Int J Mol Sci. 2022 Nov 19;23(22):14407. doi: 10.3390/ijms232214407 (PMC9698811; doi:10.3390/ijms232214407)
Supplement: Supplementary file 1 [file ijms-23-14407-s001.zip › Table S2.xlsx]

## Sheet: Table S2
Table S2: Hypertonic Solution Preparation
	0 M	0.3M
Complete medium(mL)	10	10
Mannitol(g)	0	0.546
Osmotic Pressure(mOsm/kg)	339	653
