# Supplementary material for: Nuclear Factor of Activated T Cells-5 Regulates Notochord Lumenogenesis in Chordate Larval Development
Source: Int J Mol Sci. 2022 Nov 19;23(22):14407. doi: 10.3390/ijms232214407 (PMC9698811; doi:10.3390/ijms232214407)
Supplement: Supplementary file 1 [file ijms-23-14407-s001.zip › Table S3.xlsx]

## Sheet: Table S3
Table S3: Top 20 GO terms enriched in genes which corresponding to the lumen expension stage (22 hpf).
ID	Description	GeneRatio	BgRatio	pvalue	p.adjust	qvalue	geneID	Count
GO:0006355	"regulation of transcription, DNA-templated"	274/6498	304/9215	4.4861e-17	1.46696e-14	1.275e-14	evm.model.Chr1.10/evm.model.Chr1.13/evm.model.Chr1.160/evm.model.Chr1.171/evm.model.Chr1.347/evm.model.Chr1.385/evm.model.Chr1.387/evm.model.Chr1.507/evm.model.Chr1.670/evm.model.Chr1.681/evm.model.Chr1.708_evm.model.Chr1.709/evm.model.Chr1.725/evm.model.Chr1.727/evm.model.Chr1.741/evm.model.Chr1.825/evm.model.Chr1.848/evm.model.Chr1.855/evm.model.Chr1.955/evm.model.Chr1.1027/evm.model.Chr1.1039/…	274
GO:0003700	DNA-binding transcription factor activity	160/6498	177/9215	1.0212e-10	1.66966e-08	1.45118e-08	evm.model.Chr1.160/evm.model.Chr1.171/evm.model.Chr1.385/evm.model.Chr1.507/evm.model.Chr1.520/evm.model.Chr1.670/evm.model.Chr1.708_evm.model.Chr1.709/evm.model.Chr1.741/evm.model.Chr1.825/evm.model.Chr1.855/evm.model.Chr1.1027/evm.model.Chr1.1039/evm.model.Chr1.1064/evm.model.Chr1.1097/evm.model.Chr1.1103/evm.model.Chr1.1237/evm.model.Chr1.1366.1/evm.model.Chr1.1519/evm.model.Chr1.1520/evm.mode…	160
GO:0000981	"DNA-binding transcription factor activity, RNA polymerase II-specific"	68/6498	71/9215	7.223e-08	6.54384e-06	5.68754e-06	evm.model.Chr1.347/evm.model.Chr1.387/evm.model.Chr1.681/evm.model.Chr1.725/evm.model.Chr1.727/evm.model.Chr1.955/evm.model.Chr1.1295/evm.model.Chr1.1638/evm.model.Chr1.1677/evm.model.Chr1.1827/evm.model.Chr1.2003/evm.model.Chr1.2115/evm.model.Chr1.2286/evm.model.Chr1.2351/evm.model.Chr1.2877/evm.model.Chr1.2878/evm.model.Chr1.2899/evm.model.Chr1.3067/evm.model.Chr1.3069/evm.model.Chr1.3071/evm.m…	68
GO:0007186	G protein-coupled receptor signaling pathway	183/6498	213/9215	8.00469e-08	6.54384e-06	5.68754e-06	evm.model.Chr1.17/evm.model.Chr1.196/evm.model.Chr1.227/evm.model.Chr1.317/evm.model.Chr1.482/evm.model.Chr1.492/evm.model.Chr1.537/evm.model.Chr1.538/evm.model.Chr1.563/evm.model.Chr1.604/evm.model.Chr1.813/evm.model.Chr1.827/evm.model.Chr1.882/evm.model.Chr1.924/evm.model.Chr1.956/evm.model.Chr1.981/evm.model.Chr1.1074/evm.model.Chr1.1077/evm.model.Chr1.1178/evm.model.Chr1.1196/evm.model.Chr1.1…	183
GO:0004930	G protein-coupled receptor activity	173/6498	201/9215	1.38377e-07	9.04985e-06	7.86564e-06	evm.model.Chr1.17/evm.model.Chr1.196/evm.model.Chr1.227/evm.model.Chr1.317/evm.model.Chr1.482/evm.model.Chr1.492/evm.model.Chr1.537/evm.model.Chr1.538/evm.model.Chr1.563/evm.model.Chr1.604/evm.model.Chr1.813/evm.model.Chr1.882/evm.model.Chr1.924/evm.model.Chr1.956/evm.model.Chr1.981/evm.model.Chr1.982/evm.model.Chr1.1077/evm.model.Chr1.1178/evm.model.Chr1.1196/evm.model.Chr1.1203/evm.model.Chr1.1…	173
GO:0005509	calcium ion binding	278/6498	340/9215	9.126e-07	4.97367e-05	4.32284e-05	evm.model.Chr1.153/evm.model.Chr1.158/evm.model.Chr1.221/evm.model.Chr1.305/evm.model.Chr1.386/evm.model.Chr1.476/evm.model.Chr1.594/evm.model.Chr1.625/evm.model.Chr1.673/evm.model.Chr1.688/evm.model.Chr1.742/evm.model.Chr1.960/evm.model.Chr1.988/evm.model.Chr1.1091/evm.model.Chr1.1092/evm.model.Chr1.1154/evm.model.Chr1.1155/evm.model.Chr1.1159/evm.model.Chr1.1291/evm.model.Chr1.1441/evm.model.Ch…	278
GO:0005576	extracellular region	84/6498	92/9215	1.11181e-06	5.19376e-05	4.51413e-05	evm.model.Chr1.28/evm.model.Chr1.305/evm.model.Chr1.583/evm.model.Chr1.860/evm.model.Chr1.960/evm.model.Chr1.1225/evm.model.Chr1.1226/evm.model.Chr1.1383/evm.model.Chr1.1601/evm.model.Chr1.1614/evm.model.Chr1.1631/evm.model.Chr1.1750/evm.model.Chr1.1754/evm.model.Chr1.2012/evm.model.Chr1.2346/evm.model.Chr1.2931/evm.model.Chr1.3003/evm.model.Chr1.3074/evm.model.Chr10.171/evm.model.Chr10.407/evm.m…	84
GO:0043565	sequence-specific DNA binding	74/6498	82/9215	1.49144e-05	0.000609626	0.000529854	evm.model.Chr1.670/evm.model.Chr1.825/evm.model.Chr1.1027/evm.model.Chr1.1096/evm.model.Chr1.1103/evm.model.Chr1.1237/evm.model.Chr1.1366.1/evm.model.Chr1.1565/evm.model.Chr1.1574/evm.model.Chr1.2014/evm.model.Chr1.2478/evm.model.Chr1.2522/evm.model.Chr10.59/evm.model.Chr10.60/evm.model.Chr10.217/evm.model.Chr10.331/evm.model.Chr10.376/evm.model.Chr10.565/evm.model.Chr10.579/evm.model.Chr10.604/e…	74
GO:0004888	transmembrane signaling receptor activity	74/6498	83/9215	4.24714e-05	0.00154313	0.0013412	evm.model.Chr1.227/evm.model.Chr1.482/evm.model.Chr1.492/evm.model.Chr1.538/evm.model.Chr1.563/evm.model.Chr1.814/evm.model.Chr1.981/evm.model.Chr1.1075/evm.model.Chr1.1178/evm.model.Chr1.1196/evm.model.Chr1.1321/evm.model.Chr1.1322/evm.model.Chr1.2218/evm.model.Chr1.2749/evm.model.Chr1.3037/evm.model.Chr10.715/evm.model.Chr10.767/evm.model.Chr10.828/evm.model.Chr10.882/evm.model.Chr10.923/evm.mo…	74
GO:0022857	transmembrane transporter activity	197/6498	246/9215	0.000370589	0.0111335	0.00967667	evm.model.Chr1.9/evm.model.Chr1.134/evm.model.Chr1.214/evm.model.Chr1.223/evm.model.Chr1.280/evm.model.Chr1.356.1/evm.model.Chr1.357/evm.model.Chr1.389/evm.model.Chr1.390/evm.model.Chr1.410/evm.model.Chr1.418/evm.model.Chr1.419/evm.model.Chr1.486/evm.model.Chr1.527/evm.model.Chr1.610/evm.model.Chr1.632/evm.model.Chr1.780/evm.model.Chr1.857/evm.model.Chr1.877/evm.model.Chr1.1026/evm.model.Chr1.105…	197
GO:0006813	potassium ion transport	29/6498	30/9215	0.000374523	0.0111335	0.00967667	evm.model.Chr1.1654/evm.model.Chr1.1734/evm.model.Chr1.2803/evm.model.Chr1.2936/evm.model.Chr10.593/evm.model.Chr11.578/evm.model.Chr13.32/evm.model.Chr13.62/evm.model.Chr13.240/evm.model.Chr13.246/evm.model.Chr2.288/evm.model.Chr2.717/evm.model.Chr2.909/evm.model.Chr2.911/evm.model.Chr2.944/evm.model.Chr2.977/evm.model.Chr3.336/evm.model.Chr3.339/evm.model.Chr4.768/evm.model.Chr5.66/evm.model.Ch…	29
GO:0008083	growth factor activity	21/6498	21/9215	0.000645396	0.0171763	0.0149287	evm.model.Chr1.167/evm.model.Chr1.219/evm.model.Chr1.222/evm.model.Chr1.1818/evm.model.Chr1.2012/evm.model.Chr10.115/evm.model.Chr10.116/evm.model.Chr11.489/evm.model.Chr11.623/evm.model.Chr2.31/evm.model.Chr2.758/evm.model.Chr3.208/evm.model.Chr3.875/evm.model.Chr3.884/evm.model.Chr4.479/evm.model.Chr4.508/evm.model.Chr5.531/evm.model.Chr5.541/evm.model.Chr5.632/evm.model.Chr9.673/evm.model.Chr9…	21
GO:0007165	signal transduction	137/6498	168/9215	0.00068285	0.0171763	0.0149287	evm.model.Chr1.29/evm.model.Chr1.189/evm.model.Chr1.574/evm.model.Chr1.594/evm.model.Chr1.827/evm.model.Chr1.971/evm.model.Chr1.1039/evm.model.Chr1.1071/evm.model.Chr1.1074/evm.model.Chr1.1164/evm.model.Chr1.1173/evm.model.Chr1.1291/evm.model.Chr1.1379/evm.model.Chr1.1477/evm.model.Chr1.1482/evm.model.Chr1.1488/evm.model.Chr1.1590/evm.model.Chr1.1639/evm.model.Chr1.1720/evm.model.Chr1.1826/evm.mo…	137
GO:0006486	protein glycosylation	70/6498	82/9215	0.00133428	0.0311649	0.0270868	evm.model.Chr1.145/evm.model.Chr1.229/evm.model.Chr1.312/evm.model.Chr1.661/evm.model.Chr1.782/evm.model.Chr1.1228/evm.model.Chr1.1319/evm.model.Chr1.2123/evm.model.Chr1.2451/evm.model.Chr1.2452/evm.model.Chr1.2468/evm.model.Chr1.2476/evm.model.Chr10.68/evm.model.Chr10.226/evm.model.Chr10.382/evm.model.Chr10.594/evm.model.Chr10.961/evm.model.Chr11.130/evm.model.Chr11.402/evm.model.Chr12.144/evm.m…	70
GO:0007166	cell surface receptor signaling pathway	54/6498	62/9215	0.00178863	0.0373256	0.0324414	evm.model.Chr1.227/evm.model.Chr1.482/evm.model.Chr1.492/evm.model.Chr1.538/evm.model.Chr1.563/evm.model.Chr1.981/evm.model.Chr1.1178/evm.model.Chr1.1196/evm.model.Chr1.2218/evm.model.Chr1.3037/evm.model.Chr10.93/evm.model.Chr10.715/evm.model.Chr10.828/evm.model.Chr10.882/evm.model.Chr10.923/evm.model.Chr11.676/evm.model.Chr11.706/evm.model.Chr12.460/evm.model.Chr13.426/evm.model.Chr2.473/evm.mod…	54
GO:0007275	multicellular organism development	24/6498	25/9215	0.00182633	0.0373256	0.0324414	evm.model.Chr1.1383/evm.model.Chr10.407/evm.model.Chr10.675/evm.model.Chr11.585/evm.model.Chr12.70/evm.model.Chr12.446/evm.model.Chr13.24.1/evm.model.Chr3.581/evm.model.Chr4.295/evm.model.Chr4.350/evm.model.Chr4.380/evm.model.Chr5.782/evm.model.Chr5.925/evm.model.Chr6.314/evm.model.Chr6.397/evm.model.Chr6.503/evm.model.Chr6.596/evm.model.Chr6.846/evm.model.Chr7.8/evm.model.Chr7.424/evm.model.Chr8…	24
GO:0005507	copper ion binding	28/6498	30/9215	0.00248657	0.0478299	0.0415712	evm.model.Chr1.2927/evm.model.Chr1.2928/evm.model.Chr1.2929/evm.model.Chr1.2930.1/evm.model.Chr1.2947/evm.model.Chr10.464/evm.model.Chr10.474/evm.model.Chr11.277/evm.model.Chr2.247/evm.model.Chr2.248/evm.model.Chr2.281/evm.model.Chr3.110/evm.model.Chr4.453/evm.model.Chr4.454/evm.model.Chr4.575/evm.model.Chr4.576/evm.model.Chr4.577/evm.model.Chr6.401/evm.model.Chr6.403/evm.model.Chr7.235/evm.model…	28
GO:0035556	intracellular signal transduction	76/6498	91/9215	0.0030747	0.0541779	0.0470885	evm.model.Chr1.19/evm.model.Chr1.192/evm.model.Chr1.230/evm.model.Chr1.514/evm.model.Chr1.594/evm.model.Chr1.742/evm.model.Chr1.1021/evm.model.Chr1.1291/evm.model.Chr1.1477/evm.model.Chr1.1639/evm.model.Chr1.1793/evm.model.Chr1.1826/evm.model.Chr1.1874/evm.model.Chr1.1964/evm.model.Chr1.2349/evm.model.Chr1.2527/evm.model.Chr1.2567/evm.model.Chr1.2816/evm.model.Chr1.2882/evm.model.Chr10.608/evm.mo…	76
GO:0055085	transmembrane transport	327/6498	428/9215	0.00318504	0.0541779	0.0470885	evm.model.Chr1.107/evm.model.Chr1.134/evm.model.Chr1.180/evm.model.Chr1.214/evm.model.Chr1.223/evm.model.Chr1.253/evm.model.Chr1.280/evm.model.Chr1.389/evm.model.Chr1.390/evm.model.Chr1.406/evm.model.Chr1.410/evm.model.Chr1.418/evm.model.Chr1.419/evm.model.Chr1.464/evm.model.Chr1.486/evm.model.Chr1.517.1/evm.model.Chr1.527/evm.model.Chr1.610/evm.model.Chr1.632/evm.model.Chr1.706/evm.model.Chr1.72…	327
