# Supplementary material for: Nuclear Factor of Activated T Cells-5 Regulates Notochord Lumenogenesis in Chordate Larval Development
Source: Int J Mol Sci. 2022 Nov 19;23(22):14407. doi: 10.3390/ijms232214407 (PMC9698811; doi:10.3390/ijms232214407)
Supplement: Supplementary file 1 [file ijms-23-14407-s001.zip › Table S4.xlsx]

## Sheet: Table S4
Table S4: The primers sequence of plasmids, qPCR and PCR used in this study
Primer name	Sequence (5’ - 3’)
Ciona-NFAT5-qPCR-F	AGAATTACACAGGACCTATAC
Ciona-NFAT5-qPCR-R	TGTCTGCTGATACAATGG
Ciona-tublin-qPCR-F	AAAAACAGTTCCTACTTCGTTGAGTGG
Ciona- tublin-qPCR-F	ATTCCATCTCATCCATACCTTCACC
Ciona-SLC26A6-qPCR-F	CGCTTCCGTTCTTACTAT
Ciona-SLC26A6-qPCR-F	GATACTTGTCGTTGATGATAC
Bra-NFAT5-ORF-F	CTACCGGACTCAGATCTCGAGATGTCAGGTCAAAACAATTGGAATA
Bra-NFAT5-ORF-R	GGATCCCGGGCCCGCGGTACCGTTATAGTGTAGAAATTACTTTGCGGA
Bra-NFAT5-DN-F	CTACCGGACTCAGATCTCGAGATGTCAGGTCAAAACAATTGGAATA
Bra-NFAT5-DN-R	GGATCCCGGGCCCGCGGTACCGTCTGAGTGCAGTTGATTCGGTTTGAA
Ciona-NFAT5-sgRNA-F	AGATGAACACACCAGCATTCCAAAA
Ciona-NFAT5-sgRNA-R	AAACTTTTGGAATGCTGGTGTGTTC
Ciona-NFAT5-sgRNA-test-F	TACAAGTTGAGGAAATTAGCAGTGG
Ciona-NFAT5-sgRNA-test-R	CCATGAGCAGCTCTGTATCAAAATC
CMV-Ciona-NFAT5-ORF-F	CTACCGGACTCAGATCTCGAGATGTCAGGTCAAAACAATTGGAATA
CMV-Ciona-NFAT5-ORF-R	GGATCCCGGGCCCGCGGTACCGTTATAGTGTAGAAATTACTTTGCGGA
CMV-Homo-NFAT5-ORF-F	CTACCGGACTCAGATCTCGAGATGCCCTCGGACTTCATCTCATTGC
CMV-Homo-NFAT5-ORF-R	GGATCCCGGGCCCGCGGTACCGTAAAGGAGCCAGTCAAGTTGTTCCCT
NFAT5-promoter-F	CTACCGGACTCAGATCTCGAGCGAAACATTCTGCGTTTAACCAACA
NFAT5-promoter-R	GGATCCCGGGCCCGCGGTACCAGTATATACAGGCCTACTTCTAAAA
SLC26A6-promoter-F	CTACCGGACTCAGATCTCGAGGTTAGTCAGCCAAGAACGAGGAGCA
SLC26A6-promoter-R	GGATCCCGGGCCCGCGGTACCCTCGCCATGTGTGTTTGCTGGAAAA
SLC26A6-luc-F	CGAGCTCTTACGCGTGCTAGCGTTAGTCAGCCAAGAACGAGGAGCA
SLC26A6-luc-R	CGTCTTGTCATTGGCGAATTCCTCGCCATGTGTGTTTGCTGGAAAA
