# Supplementary material for: Nuclear Factor of Activated T Cells-5 Regulates Notochord Lumenogenesis in Chordate Larval Development
Source: Int J Mol Sci. 2022 Nov 19;23(22):14407. doi: 10.3390/ijms232214407 (PMC9698811; doi:10.3390/ijms232214407)
Supplement: Supplementary file 1 [file ijms-23-14407-s001.zip › Table S1.xlsx]

## Sheet: Table S1
Table S1: Summary of NFAT family genes ID
Species	Gene	ID
Homo sapiens	NFAT1	NP_775114.1
	NFAT2	NP_001265598.1
	NFAT3	NP_001306972.1
	NFAT4	NP_775188.1
	NFAT5	NP_619727.2
Mus musculus	NFAT1	NP_001129545.1
	NFAT2	NP_001157582.1
	NFAT3	NP_076188.3
	NFAT4	NP_035031.2
	NFAT5	NP_061293.2
Xenopus laevis	NFAT1	XP_041432106.1
	NFAT2	XP_018121962.1
	NFAT3	XP_018099439.1
	NFAT4	NP_001082217.1
	NFAT5	XP_041417100.1
Danio rerio	NFAT1	XP_003201273.2
	NFAT2	NP_001038624.1
	NFAT3	XP_690183.5
	NFAT4	XP_690273.4
	NFAT5	NP_956189.1
Petromyzon marinus	NFAT2	XP_032830406.1
	NFAT3	XP_032813652.1
	NFAT4	XP_032816621.1
	NFAT5	XP_032813656.1
Branchiostoma belcheri	NFAT5	XP_019629000.1
Ciona intestinalis	NFAT5	XP_018666864.1
Phallusia mammillata	NFAT5	CAB3264304.1
Styela clava	NFAT5	XP_039271573.1
Drosophila melanogaster	NFAT5	NP_001096974.1
Apostichopus japonicus	NFAT5	PIK50493.1
>Ciona savignyi NFAT5
MSEQNTWNNSGLQVEETSSGTRSSQETLCNPDNFEDGAAQPAPQATAFNKSSANSSFTSQSNEKAMAEVSEAWESKPCGQPDTFQPLTLPLGFNPEFLMDEDTQMFYDGSPAVESPRDVTSPGEPGDVSSPYDGAMESDFDESLCGGPNASGRRAFPTWNMNLSTTTPPGSSDDEDYSSCGSKKKRRKTRRDVPVLYSDRYHYGSQNSSQIPSPSPSGGNENEDANTSAVAQALRNRQFPNFSLSNNSDSTLHATILNANRRMSNASESSQGGNFSRDSQTVTMDSQSQASLAFNADTGTGTTLNPCDINDTFKKNSTSRRRPTHHHHHKTVGQNTSVPALNINHPSSACGYSLKIVNQPETQHRARYLTEGSRGPVKDSSQQGYPQVELEGYTGKTTL…
